# Supplementary material for: Two Co(II) Isostructural Bifunctional MOFs via Mixed-Ligand Strategy: Syntheses, Crystal Structure, Photocatalytic Degradation of Dyes, and Electrocatalytic Water Oxidation
Source: Molecules. 2024 Oct 22;29(21):4989. doi: 10.3390/molecules29214989 (PMC12120997; doi:10.3390/molecules29214989)
Supplement: Supplementary file 1 [file molecules-29-04989-s001.zip]

Archive with 1 entries (1 files):
- molecules-3246888-supplementary.pdf
